# Supplementary material for: Nanoparticle-Based DNA Biosensor: Synthesis of Novel Manganese Nanoparticles Applied in the Development of a Sensitive Electrochemical Double-Stranded/Single-Stranded DNA Biosensor
Source: Micromachines (Basel). 2025 Feb 18;16(2):232. doi: 10.3390/mi16020232 (PMC11857743; doi:10.3390/mi16020232)
Supplement: Supplementary file 1 [file micromachines-16-00232-s001.zip]

Archive with 1 entries (1 files):
- micromachines-3448665-supplementary.pdf
